# Supplementary material for: VTA monosynaptic connections by local glutamate and GABA neurons and their distinct roles in behavior
Source: Nat Commun. 2025 Sep 26;16:8500. doi: 10.1038/s41467-025-63396-0 (PMC12475231; doi:10.1038/s41467-025-63396-0)
Supplement: Supplementary file 10 — Source Data [file 41467_2025_63396_MOESM10_ESM.xlsx]

## Sheet: Fig. 1F
Figure 1F
Mouse	% of GFP-VGluT2-VGAT neurons	% of GFP-VGluT2 only neurons	% of GFP-VGaT only neurons	% of GFP-only neurons
1	91.4384	6.50685	1.0274	1.1236
2	88.8218	7.85498	0.60423	3.06122
3	82.3038	14.5242	1.33556	2.23124

## Sheet: Fig. 1G
Figure 1G
Mouse ID	% of GFP-VGluT2-VGAT neurons	% of GFP-VGluT2 only neurons	% of GFP-VGaT only neurons	% of GFP-only neurons
159812	5.23	87.91	0	6.86
159813	3.23	88.53	0	8.24
159825	3.61	89.56	0.4	6.43

## Sheet: Fig. 1H
Figure 1H
Mouse	% of GFP-VGluT2-VGAT neurons	% of GFP-VGluT2 only neurons	% of GFP-VGaT only neurons	% of GFP-only neurons
1	1.09589	3.83562	79.4521	15.6164
2	3.61991	2.26244	87.1041	7.01357
3	1.75439	2.33918	86.5497	9.35673

## Sheet: Fig. 4C
Figure 4C
Mouse ID	Group	Pretest: Laser-paired	Pretest: Non laser-paired	Pretest: Connecting	Day 1: Laser-paired	Day 1: Non laser-paired	Day 1: Connecting	Day 2: Laser-paired	Day 2: Non laser-paired	Day 2: Connecting	Day 3: Laser-paired	Day 3: Non laser-paired	Day 3: Connecting	Day 4: Laser-paired	Day 4: Non laser-paired	Day 4: Connecting	Test: Laser-paired	Test: Non laser-paired	Test: Connecting
153789	ChR2	43.6222	24.7444	31.6333	32.4333	30.2611	37.3111	40.7556	24.7389	34.5056	47.8722	20.7722	31.3556	49.2111	24.5111	26.2722	43.5889	29.6556	26.7556
153746	ChR2	26.6556	43.3556	29.9889	56.9944	22.8056	20.2	54.0333	19.8778	26.0889	58.5667	23.5167	17.9167	64.4833	20.5722	14.9444	27.7222	53.2778	19
153748	ChR2	38.5333	25.2333	36.2222	54.4444	19.7167	25.8389	59.4833	16.6056	23.9111	60.0667	17.6833	22.25	66.1667	11.3778	22.4556	66.8111	12.0667	21.1111
153810	ChR2	23.6111	49.3556	27.0333	55.5167	23.3722	21.1167	67.6056	14.7111	17.6833	72.3667	10.7944	16.8333	68.9222	13.1333	17.9444	28.1556	41.8667	29.9667
153790	ChR2	35.6444	36.6778	27.6778	65.5556	18.0556	16.3889	59.9889	27.1944	12.8167	59.2722	27.3833	13.3556	66.1778	21.6944	12.1278	36.9222	44.4333	18.6444
153751	ChR2	30.6222	41.5778	27.8	36.4556	43.1278	20.4167	55.6389	25.2333	19.1278	58.3389	25.9056	15.7556	46.1389	36.7333	17.1278	59.3333	25.1222	15.5444
153813	ChR2	26.5	37.7333	35.7667	55.5444	20.7667	23.6889	56.85	17.1056	26.0444	62.8222	15.3056	21.8722	53.8056	18.7056	27.4889	46.0111	29.7111	24.2778
Mouse ID	Group	Pretest: Laser-paired	Pretest: Non laser-paired	Pretest: Connecting	Day 1: Laser-paired	Day 1: Non laser-paired	Day 1: Connecting	Day 2: Laser-paired	Day 2: Non laser-paired	Day 2: Connecting	Day 3: Laser-paired	Day 3: Non laser-paired	Day 3: Connecting	Day 4: Laser-paired	Day 4: Non laser-paired	Day 4: Connecting	Test: Laser-paired	Test: Non laser-paired	Test: Connecting
153769	eYFP	39.1222	30.2444	30.6222	51.0944	26.0222	22.8833	28.2222	45.3778	26.4	42.6222	32.6222	24.7556	32.4056	50.4944	17.1	46.7556	33.2778	19.9778
153770	eYFP	50.7667	26.7222	22.5222	46.7333	24.9944	28.2722	75.4722	10.3944	14.1333	80.6333	8.73333	10.6278	85.6778	5.48333	8.83889	67.3778	20.7222	11.9
153771	eYFP	25.7	44.8	29.5	32.9056	38.0278	29.0667	29.55	29.2389	41.2111	25.8444	48.3278	25.8278	41.2222	33.3778	25.3944	32.0778	44.5444	23.3778
153772	eYFP	25.1778	42.4111	32.4111	17.5722	55.4278	27.0056	29.9556	48.6833	21.3611	20.9667	61.6056	17.4278	21.1389	45.0722	33.7944	25.6778	56.9333	17.4
153780	eYFP	30.5222	36.7667	32.7111	34.0444	33.5833	32.3722	34.7222	37.25	28.0278	37.8222	32.1556	30.0222	29.8	37.3556	32.8444	25.6889	57.4222	16.8889
153198	eYFP	28.3444	39.3778	32.2778	51.2944	23.5	25.2056	62.0833	24.0278	13.8889	59.1611	23.1444	17.6944	59.1611	23.0833	17.7556	64.6222	16.2444	19.1333
153199	eYFP	32.0111	40.0889	27.9	33.9889	46.0944	19.9167	24.0889	60.5333	15.3778	33.6556	48.0167	18.3278	25.7944	59.9611	14.2444	22.4444	67.3556	10.2
153200	eYFP	34.8	39.0667	26.1333	17.7778	65.9111	16.3111	22.6111	63.6167	13.7722	20.0056	68.3889	11.6056	31.05	52.0167	16.9333	22.8222	63.2222	13.9556
153201	eYFP	29.1	35.5778	35.3222	46.2056	31.2556	22.5389	40.2222	42.8889	16.8889	43.6444	38.0722	18.2833	40.5389	44.0444	15.4167	44.8889	35.4	19.7111

## Sheet: Fig. 4E
Figure 4E
Mouse ID	Group	Pretest: Laser-paired	Pretest: Non laser-paired	Pretest: Connecting	Day 1: Laser-paired	Day 1: Non laser-paired	Day 1: Connecting	Day 2: Laser-paired	Day 2: Non laser-paired	Day 2: Connecting	Day 3: Laser-paired	Day 3: Non laser-paired	Day 3: Connecting	Day 4: Laser-paired	Day 4: Non laser-paired	Day 4: Connecting	Test: Laser-paired	Test: Non laser-paired	Test: Connecting
175756	ChR2	18.8778	61.7111	19.4	67.9278	18.5667	13.5	6.76111	59.3667	33.8722	0.833333	59.9278	39.2444	1.36667	66.0278	32.6056	12.3778	56.6444	30.9889
175759	ChR2	36.8667	32.3	30.8333	6.52222	64.5778	28.9	7.79444	62.6667	29.5389	5	63.5556	31.4444	2.1	76.4444	21.4611	14.3556	69.7333	15.9111
175760	ChR2	58.9444	20.6667	20.3889	19.8944	42.5	37.6056	20.1389	38.1944	41.6667	24.2889	33.3556	42.3556	19.8889	33.3444	46.7667	30.3	31.8111	37.8889
175769	ChR2	42.1889	31.3444	26.4667	29.2111	45.35	25.4389	6.35556	52.8833	40.7611	7.91111	43.6444	48.4444	6.78889	42.2611	50.95	31.6	44.5222	23.8778
175772	ChR2	26.6444	51.1556	22.2111	2.82222	83.7611	13.5	21.5667	38.2	40.2333	42.0444	31.1444	26.8111	1.35	62.4833	36.1667	0.166667	77.6444	22.1889
175775	ChR2	41.3556	33.5556	25.0889	11.3389	26.4056	62.2611	1.75556	43.6833	54.5611	2	51.1333	46.8667	8.47778	48.8222	42.7	36.7222	29.4556	33.8222
175872	ChR2	52.3889	26.3667	21.2556	8.3	38.7389	52.9611	2.56667	52.2722	45.1556	1.8	51.6333	46.5667	2.30556	41.4444	56.25	57.3	25.1	17.6
175874	ChR2	23.4556	57.8444	18.7111	17.5389	53.3667	29.0944	0.794444	61.85	37.3556	0.638889	62.3222	37.0389	0.966667	53.35	45.6833	35.0667	40.5111	24.4333
175761	ChR2	48.3444	27.3556	24.3	9.41111	55.1	35.4889	1.08889	47.5056	51.4056	3.77222	43.0222	53.2056	1.08889	45.2722	53.6389	44.5667	20.7111	34.7222
175776	ChR2	30.7667	42.1222	27.1111	10.3722	39.0667	50.5667	1.51667	34.0556	64.4222	3.00556	46.9722	50.0222	0.533333	67.6056	31.8611	19.5111	31.9222	48.5667
175778	ChR2	25.3667	50.1	24.5333	5.75556	74.9222	19.3278	13.7944	67.4	18.8056	7.92778	65.8722	26.1944	0.733333	71.1389	28.1278	18.7556	61.6778	19.5667
175768	ChR2	27.4	38.6111	33.9889	3.82222	74.0944	22.0833	3.49444	70.3	26.2056	1.84444	76.1444	22.0111	1.56667	63.4278	35	35.5889	40.6556	23.7667
Mouse ID	Group	Pretest: Laser-paired	Pretest: Non laser-paired	Pretest: Connecting	Day 1: Laser-paired	Day 1: Non laser-paired	Day 1: Connecting	Day 2: Laser-paired	Day 2: Non laser-paired	Day 2: Connecting	Day 3: Laser-paired	Day 3: Non laser-paired	Day 3: Connecting	Day 4: Laser-paired	Day 4: Non laser-paired	Day 4: Connecting	Test: Laser-paired	Test: Non laser-paired	Test: Connecting
175880	eYFP	23.0667	48.7667	28.1667	21.4111	46.0833	32.5	27.9389	46.0889	25.9722	26.5833	52.9611	20.45	16.0389	62.0389	21.9222	25.3222	53.6556	21.0222
175881	eYFP	33.4667	40.6667	25.8667	50.9389	31.4222	17.6444	44.0944	38.0778	17.8278	41.3389	37.1111	21.55	34.8833	45.0444	20.0722	43.4778	42.5	14.0111
175882	eYFP	23.0778	47.2778	29.6444	22.3	51.6222	26.0778	28.3	51.0722	20.6222	29.6056	46.35	24.0444	27.3333	57.1278	15.5389	20.3778	60.1444	19.4778
175900	eYFP	61.9111	16.2444	21.8444	48.6056	21.0111	30.3833	49.7444	17.9944	32.2611	47.2389	21.8444	30.9167	56.2722	29.65	14.0722	48.4556	35.4778	16.0556
175908	eYFP	69.3333	17.9667	12.7111	69.5056	20.4278	10.0667	54.2722	24.0889	21.6389	71.3833	11.3556	17.2611	63.5611	14.6833	21.7556	69.5111	15.2778	15.2111
175909	eYFP	42.9667	21.3	35.7333	28.1667	26.6778	45.1556	38.5833	32.8889	28.5278	41.9778	31.5667	26.4556	34.5444	43.3833	22.0722	42.8889	37.7111	19.3889
175896	eYFP	42.7889	25.4222	31.8	60.6111	16.1944	23.1944	56.2222	19.6944	24.0833	56.8833	22.7833	20.3333	65.6778	19.5667	14.7556	66.5333	12.7333	20.7333
175907	eYFP	10.7222	74.9111	14.3667	19.7	58.2167	22.0833	20.2389	69.1889	10.5778	33.9444	45.7889	20.2667	31.6	52.0111	16.3889	17.6556	68.7222	13.6111
175915	eYFP	59.9667	19.3111	20.7222	77.4444	9.82222	12.7333	67.4111	16.9444	15.6444	57.7333	22.2056	20.0611	68.6889	13.4444	17.8667	67.7444	16.1444	16.1

## Sheet: Fig. 4G
Figure 4G
Mouse ID	Group	Pretest: Laser-paired	Pretest: Non laser-paired	Pretest: Connecting	Day 1: Laser-paired	Day 1: Non laser-paired	Day 1: Connecting	Day 2: Laser-paired	Day 2: Non laser-paired	Day 2: Connecting	Day 3: Laser-paired	Day 3: Non laser-paired	Day 3: Connecting	Day 4: Laser-paired	Day 4: Non laser-paired	Day 4: Connecting	Test: Laser-paired	Test: Non laser-paired	Test: Connecting
153801	ChR2	52.2333	20.5889	27.1889	26.2056	45.8444	27.95	32.5778	34.5222	32.8944	33.5222	32.1	34.3778	44.5611	30.7556	24.6833	65.5667	19.1667	15.2667
153802	ChR2	20.2111	51.6222	28.1667	12.0389	74.8278	13.1278	16.4111	57.05	26.5389	19.4333	63.9333	16.6278	20.0333	63.1	16.8667	13.9333	72.0222	14.0556
153803	ChR2	43.5889	24.3889	32.0111	35.2444	28.9444	35.8111	25.7778	42.4278	31.7944	29.0556	52.4	18.5389	21.2889	54.5056	24.2056	27.0222	49.5889	23.3889
153753	ChR2	45.1556	24.3556	30.4778	41.2333	32.1556	26.6167	56.9111	25.5389	17.55	45.0778	31.4444	23.4722	39.7111	33.1778	27.1111	41	35.0778	23.9222
153792	ChR2	37.9722	36.6833	25.3444	37.9722	36.6833	25.3444	31.9389	49.3056	18.7556	54.5944	34.7611	10.6444	61.9	29.6667	8.43333	47.3778	36.9556	15.6667
153773	ChR2	38.0111	22.4111	39.5778	41.7056	35.1222	23.1722	52.8167	26.9056	20.2778	59.5611	24.7611	15.6778	54.1333	28.2389	17.6278	58.9778	24.6222	16.4
153807	ChR2	33.5556	32.7389	33.7056	33.5556	32.7389	33.7056	21.8056	40.2111	37.9833	31.7556	33.2167	35.0278	36.2	22.4611	41.3389	26.4778	35.3889	38.1333
153804	ChR2	20.0111	40.5333	39.4556	13.8167	58.3	27.8833	13.2889	64.5667	22.1389	15.5667	76.8389	7.58889	10.2556	74.95	14.7944	17.6444	57.6556	24.7
Mouse ID	Group	Pretest: Laser-paired	Pretest: Non laser-paired	Pretest: Connecting	Day 1: Laser-paired	Day 1: Non laser-paired	Day 1: Connecting	Day 2: Laser-paired	Day 2: Non laser-paired	Day 2: Connecting	Day 3: Laser-paired	Day 3: Non laser-paired	Day 3: Connecting	Day 4: Laser-paired	Day 4: Non laser-paired	Day 4: Connecting	Test: Laser-paired	Test: Non laser-paired	Test: Connecting
157077	eYFP	55.0778	19.4667	25.4556	49.9444	26.4556	23.5944	37.2556	44.3222	18.4222	41.4944	35.0611	23.4389	46.5111	32.5611	20.9278	44.1778	32.3778	23.4444
153755	eYFP	24.2444	48.0111	27.7556	24.0222	49.1667	26.8111	12.2389	73.0278	14.6111	16.6778	64.85	18.4722	18.6944	59.5556	21.75	17.9667	60.9111	21.1111
153757	eYFP	15.9889	54.2778	29.7333	29.7333	37.6111	32.65	45.2278	38.1611	16.6111	20.5389	70.4611	9	25.7611	61.0222	13.2222	28.9	52.6111	18.4778
157079	eYFP	54.7556	22.8444	22.4	47.5333	27.6333	24.8333	47.1611	23.3889	29.45	46.8111	21.3444	31.8444	42.8667	27.0389	30.0944	44.5556	36.5333	18.9222
153760	eYFP	38.6889	26.5667	34.7444	34.2722	37.2556	28.4722	39.4611	38.7944	21.75	26.4889	55.0556	18.4611	59.4222	29.5444	11.0278	65.6444	22.9556	11.4111
153761	eYFP	43.9778	19.1222	36.8889	55.4889	15.7278	28.7833	58.2278	17.4056	24.3667	45.7389	26.4722	27.7889	45.8778	23	31.1167	50.6	20.7	28.7
153797	eYFP	16.9	66.4889	16.6111	17.2278	59.3111	23.4611	18.4	63.4889	18.1111	30.4278	52.4333	17.1389	36.4222	45.0222	18.55	18.9556	63.6111	17.4333
153798	eYFP	25.7222	31.9556	42.3222	29.9222	47.8722	22.2	24.4722	65.5889	9.84444	36.7	41.7722	21.5278	40.6611	42.7278	16.6111	30.8556	48.4778	20.6556

## Sheet: Fig. 5B
Figure 5B
Mouse ID	Group	D1: Active	D1: Inactive	D2: Active	D2: Inactive	D3: Active	D3: Inactive	D4: Active	D4: Inactive	D5: Active	D5: Inactive	D6: Active	D6: Inactive	RD1: Active	RD1: Inactive	RD2: Active	RD2: Inactive	RD3: Active	RD3: Inactive	RD4: Active	RD4: Inactive
153789	ChR2	55	98	90	208	102	278	313	190	526	304	768	99	1105	409	1391	122	1141	106	1118	87
153746	ChR2	303	218	267	213	346	284	448	208	411	97	591	125	556	518	871	145	1152	137	1210	75
153748	ChR2	437	282	252	205	933	213	1393	75	1220	72	1125	106	1148	845	1768	359	1822	397	2280	193
153810	ChR2	718	202	1357	327	1930	210	1849	124	1709	55	1818	66	1278	1094	1555	377	2046	278	1727	161
159272	ChR2	297	156	365	315	366	207	583	479	1312	837	1312	961	671	435	832	529	681	690	398	305
153751	ChR2	129	310	82	365	88	199	45	121	64	109	93	142	78	111	90	53	82	42	57	98
153813	ChR2	401	273	359	218	455	190	251	52	292	64	389	94	809	376	1192	216	1402	112	2338	96
Mouse ID	Group	D1: Active	D1: Inactive	D2: Active	D2: Inactive	D3: Active	D3: Inactive	D4: Active	D4: Inactive	D5: Active	D5: Inactive	D6: Active	D6: Inactive	RD1: Active	RD1: Inactive	RD2: Active	RD2: Inactive	RD3: Active	RD3: Inactive	RD4: Active	RD4: Inactive
153768	eYFP	62	76	33	135	20	37	35	86	20	118	36	108	153	231	317	214	249	243	258	660
153771	eYFP	31	38	19	25	12	28	11	11	23	68	15	46	154	80	57	98	169	235	94	359
153772	eYFP	242	104	209	125	124	111	33	12	40	63	86	69	210	332	136	176	172	153	233	251
153780	eYFP	75	101	289	109	124	173	100	53	281	62	227	170	190	218	328	339	397	270	331	202
153200	eYFP	55	148	157	155	106	87	43	92	120	110	87	128	67	105	232	187	214	137	275	202
153201	eYFP	109	96	52	49	56	49	39	39	178	154	104	73	159	209	204	292	216	278	248	340
153202	eYFP	36	70	60	85	69	64	100	49	168	104	324	210	150	352	160	345	327	127	751	409

## Sheet: Fig. 5C
Figure 5C
Mouse ID	Group	D1: Active	D1: Inactive	D2: Active	D2: Inactive	D3: Active	D3: Inactive	D4: Active	D4: Inactive	D5: Active	D5: Inactive	D6: Active	D6: Inactive	RD1: Active	RD1: Inactive	RD2: Active	RD2: Inactive	RD3: Active	RD3: Inactive	RD4: Active	RD4: Inactive
153801	ChR2	456	179	451	563	162	440	172	544	369	733	606	651	747	294	536	349	708	274	493	337
153802	ChR2	357	255	324	153	153	107	661	567	641	463	1088	399	440	815	1241	410	1260	425	1161	615
153803	ChR2	266	200	127	186	116	114	187	399	388	193	531	259	1029	342	979	170	1111	200	803	318
153753	ChR2	149	114	106	37	137	145	157	112	155	221	145	180	357	349	438	148	242	128	108	118
153792	ChR2	46	71	17	64	123	58	39	86	38	68	31	86	13	12	54	44	171	81	103	35
159116	ChR2	208	106	177	170	170	210	357	87	296	22	505	113	196	640	267	1030	390	1340	594	1100
159090	ChR2	58	33	273	45	3	3	14	20	206	78	285	87	138	268	268	242	162	61	113	210
159119	ChR2	400	138	586	179	669	92	253	119	70	53	153	56	57	507	60	773	170	437	24	194
153804	ChR2	990	210	420	191	671	126	1059	107	881	140	1523	22	92	820	311	604	140	584	412	690
153807	ChR2	156	144	121	117	177	94	351	165	344	53	168	111	154	282	114	186	272	195	168	162
153773	ChR2	21	24	30	38	210.084	122.084	33	48	32	74	147	138	172	184	331	203	219	206	323	394
Mouse ID	Group	D1: Active	D1: Inactive	D2: Active	D2: Inactive	D3: Active	D3: Inactive	D4: Active	D4: Inactive	D5: Active	D5: Inactive	D6: Active	D6: Inactive	RD1: Active	RD1: Inactive	RD2: Active	RD2: Inactive	RD3: Active	RD3: Inactive	RD4: Active	RD4: Inactive
153755	eYFP	193	112	150	349	457	142	1085	485	972	430	1453	130	224	1048	556	576	413	552	409	965
153757	eYFP	166	311	38	100	17	123	47	86	31	145	71	41	175	87	174	45	55	43	90	26
157077	eYFP	185	170	314	154	94	105	120	53	49	28	39	42	305	179	132	258	259	244	288	282
157079	eYFP	237	541	412	681	247	687	322	615	514	331	334	101	318	415	514	338	514	246	509	203
153760	eYFP	248	151	126	133	151	127	143	181	78	67	107	55	83	109	179	154	107	75	91	31
153761	eYFP	53	140	165	173	155	161	29	29	201	206	200	190	610	206	610	222	43	29	408	228
153797	eYFP	51	93	79	149	424	658	277	320	372	374	80	78	206	341	435	263	343	767	417	336
153798	eYFP	49	61	251	371	115	225	234	408	101	147	98	196	795	132	1218	166	1149	149	780	139
159261	eYFP	40	25	114	154	58	32	35	25	6	0	17	58	28	44	57	68	102	45	122	30
159269	eYFP	91	51	68	23	66	16	125	8	66	37	44	51	23	155	59	232	22	59	75	117
159254	eYFP	75	41	482	262	388	141	613	174	159	88	311	298	464	730	503	840	510	749	289	598

## Sheet: Fig. 5E
Figure 5E
Mouse ID	Group	D1: Active	D1: Inactive	D2: Active	D2: Inactive	D3: Active	D3: Inactive	D4: Active	D4: Inactive	D5: Active	D5: Inactive	D6: Active	D6: Inactive	RD1: Active	RD1: Inactive	RD2: Active	RD2: Inactive	RD3: Active	RD3: Inactive	RD4: Active	RD4: Inactive
175768	ChR2	109	121	1176	127	1100	34	886	72	947	81	533	57	5	197	8	109	714	55	944	33
175761	ChR2	10	3	221	26	503	17	657	1	638	0	640	40	0	310	1	220	362	130	397	41
175776	ChR2	64	42	351	29	728	35	763	6	871	3	720	9	0	289	3	43	835	109	581	31
175778	ChR2	259	60	537	50	552	17	1337	9	604	17	686	16	0	309	137	78	266	91	1147	44
175769	ChR2	693	175	431	81	540	71	655	46	460	28	471	40	238	129	575	96	842	61	772	24
175772	ChR2	9	21	395	19	561	4	363	8	428	1	390	0	0	128	0	46	43	17	357	16
175775	ChR2	826	129	559	107	1405	75	1123	15	686	51	646	13	1212	291	1048	72	1220	25	823	9
175872	ChR2	168	43	734	62	367	3	429	19	424	16	346	19	0	485	14	185	392	95	470	17
175756	ChR2	0	1	132	57	302	24	447	14	322	8	340	14	8	137	1	61	138	81	321	60
175759	ChR2	60	141	238	28	169	74	412	47	424	48	700	79	233	515	985	288	1132	172	834	133
175760	ChR2	74	167	35	32	359	197	192	158	145	51	232	105	230	89	558	91	165	39	317	14
Mouse ID	Group	D1: Active	D1: Inactive	D2: Active	D2: Inactive	D3: Active	D3: Inactive	D4: Active	D4: Inactive	D5: Active	D5: Inactive	D6: Active	D6: Inactive	RD1: Active	RD1: Inactive	RD2: Active	RD2: Inactive	RD3: Active	RD3: Inactive	RD4: Active	RD4: Inactive
175880	eYFP	68	132	162	166	262	415	262	522	89	874	124	956	454	112	511	163	440	129	288	316
175881	eYFP	44	53	13	14	27	18	8	5	18	21	29	29	9	12	9	11	15	15	12	22
175882	eYFP	7	7	190	188	123	126	249	122	1162	253	525	391	228	511	166	664	319	769	401	409
175900	eYFP	28	46	33	21	36	49	49	34	14	21	57	165	132	63	109	98	297	127	304	159
175908	eYFP	96	72	222	873	149	415	167	418	305	375	101	262	312	180	337	166	212	353	303	189
175909	eYFP	118	70	33	48	366	134	74	91	84	143	76	131	180	266	132	116	131	162	106	80
175896	eYFP	109	63	43	114	112	105	123	83	152	89	104	173	182	122	50	110	114	167	72	81
175907	eYFP	64	73	75	204	98	148	95	133	115	183	31	39	20	54	57	158	88	170	102	91
175915	eYFP	120	201	35	70	103	154	108	252	325	470	184	295	506	264	475	285	688	409	494	173

## Sheet: Fig. 6C
Figure 6C
Mouse ID	Group	Difference in latency 0-3 min	Difference in latency 4-7 min
168081	eYFP	-7	2
168055	eYFP	-2	0
168059	eYFP	-1	-1
168076	eYFP	-9	-2
168082	eYFP	-5	-8
168115	eYFP	1	3
168120	eYFP	0	5
168117	eYFP	-1	3
168118	eYFP	-2	-4
168119	eYFP	13	3
Mouse ID	Group	Difference in latency 0-3 min	Difference in latency 4-7 min
168044	ChR2	2	8
168045	ChR2	25	8
168070	ChR2	278	8
168046	ChR2	280	13
168048	ChR2	294	79
168050	ChR2	293	47
168063	ChR2	299	7
168069	ChR2	53	-4
168079	ChR2	-19	-11
168080	ChR2	292	15

[truncated: 86 more sheets: Fig. 6D, Fig. 6F, Fig. 6G, Fig. 7C, Fig. 7D, Fig. 7F, Fig. 7G, SF 2H, SF 2H`, SF 2H", SF 2I, SF 2I`, SF 2I", SF 2J, SF 2J`, SF 2J", SF 3D, SF 5C, SF 5F, SF 5H …]
